# Supplementary material for: Event-specific interventions to minimize COVID-19 transmission
Source: Proc Natl Acad Sci U S A. 2020 Nov 19;117(50):32038–45. doi: 10.1073/pnas.2019324117 (PMC7749284; doi:10.1073/pnas.2019324117)
Supplement: Supplementary File [file pnas.2019324117.sd01.xlsx]

## Sheet: Sheet1
Codename	Name	Setting	Country	Location	link	ntotal	ninf	kupper	klower	k	evRupper	evRlower	evR	T	tau
E1: Restaurant	Guangzhou restaurant	Restaurant	China	Guangzhou	https://pubmed.ncbi.nlm.nih.gov/32240078/	30	7	20	10	15	7	5	6	1.5	1
E3: Nightclub	Trompete Nightclub	Nightclub	Germany	Berlin	http://web.archive.org/web/20200420071353/https://www.aljazeera.com/news/2020/03/infected-16-berlin-nightclub-coronavirus-fears-grow-200310132859234.html	200	16	35	20	27.5	16	10	13	2	0.33
E4: Boat party	Japan boat party	Bar	Japan	Osaka	https://www.nytimes.com/2020/02/20/world/asia/japan-coronavirus-clusters.html	90	10	25	15	20	10	5	7.5	2	0.25
E5: Call centre	call center	Workplace	South Korea	Seoul	https://wwwnc.cdc.gov/eid/article/26/8/20-1274_article			8	4	6	6	3	4.5	12	4
E6: Lunch	Brazil lunch (RDJ country club)	Country Club	Brazil	Rio de Janeiro	https://www.theguardian.com/world/2020/apr/04/brazils-super-rich-and-the-exclusive-club-at-the-heart-of-a-coronavirus-hotspot	70	30	20	5	12.5	18	7	12.5	2	0.5
E7: Funeral	Chicago funeral	Funeral	USA	Chicago	https://www.cdc.gov/mmwr/volumes/69/wr/mm6915e1.htm?s_cid=mm6915e1_w	50	1	15	5	10	1	1	1	2	0.5
E2: Choir	Washington Choir	Choir	USA	Skagit County	https://www.cdc.gov/mmwr/volumes/69/wr/mm6919e6.htm	61	52	60	55	57.5	52	30	41	2.5	2
E8: Birthday Party	Chicago party	Birthday party	USA	Chicago	https://www.cdc.gov/mmwr/volumes/69/wr/mm6915e1.htm?s_cid=mm6915e1_w	9	7	9	9	9	7	5	6	3	3
E9: Birthday Party	Texas Party	Birthday Party	USA	Carrollton, Texas	https://www.wfaa.com/article/news/north-texas-family-shaken-after-18-relatives-test-positive-for-covid-19-following-surprise-birthday-party/287-ea8960ea-4c3c-40c1-b75e-f4437fe6f836	25	18	15	5	10	7	7	7	2	1.5
E10: Family Dinner	nanjing	Family dinner	China	Nanjing	https://www.thelancet.com/journals/laninf/article/PIIS1473-3099(20)30147-X/fulltext	7	3	7	7	7	3	3	3	3	3
E11: Household Survey	household survey	Household	China	Wuhan	https://www.ncbi.nlm.nih.gov/pmc/articles/PMC7151261/			7	1	4	2	0	1	16	16
E12: Chalet	British tourist at apartment 1	Chalet1	France	Saint-Gervais-les-Bains	https://academic.oup.com/cid/advance-article/doi/10.1093/cid/ciaa424/5819060			10	10	10	9	4	6.5	8	8
E13: Chalet	British tourist at apartment 1	Chalet2	France	Saint-Gervais-les-Bains	https://academic.oup.com/cid/advance-article/doi/10.1093/cid/ciaa424/5819060			5	5	5	3	1	2	8	8
E14: Bus-nomask	Chinese bus1	Transport	China	Chongqing	https://onlinelibrary.wiley.com/doi/full/10.1111/irv.12740	39	5	20	10	15	5	5	5	2.15	2.15
E15: Bus-mask	Chinese bus2	Transport	China	Chongqing	https://onlinelibrary.wiley.com/doi/full/10.1111/irv.12740	14	0	14	7	11	0	0	0	0.83	0.83

## Sheet: Sheet2
Applications	k	T (hours)	tau (hours)	beta (hours^-1)	ke	eR
elementary school	20	25	25	0.3	20	19.9889
high school	20	25	8	0.3	62.5	56.8301
different beta
elementary school	5	25	25	0.1	5	4.58958
high school	5	25	8	0.1	15.625	8.60423
dating/friend meetups
j=1	1	10	10	0.4	1	0.981684
j=5	1	10	2	0.4	5	2.75336
j=10	1	10	1	0.4	10	3.2968

## Sheet: Sheet3
codename	Setting	TurnoverType	k	tau	T	beta	evR	kintervention	betaintervention	tauintervention	makestatic
E2: Choir	Choir	static	20	2.5	2.5	0.5	14.2699	7.13495	9.29477
E8: Birthday Party	Birthday party	static	9	3	3	0.4	6.28925	3.14463	4.0607
E9: Family Dinner	Family dinner	static	7	3	3	0.3	4.15401	2.07701	2.5366
E10: Household Survey	Household	static	4	16	16	0.02	1.0954	0.547702	0.591425
E11: Chalet	Chalet1	static	10	8	8	0.1	5.50671	2.75336	3.2968
E12: Chalet	Chalet2	static	5	8	8	0.06	1.90608	0.953042	1.06686
E1: Restaurant	Restaurant	dynamic	15	0.5	1.5	0.3	6.26814	3.13407	3.25154	5.83159	5.43558
E3: Nightclub	Nightclub	dynamic	27.5	0.33	2	0.2	10.6449	5.32243	5.41024	10.3049	9.0662
E4: Boat party	Bar	dynamic	20	0.25	2	0.2	7.80329	3.90165	3.95041	7.61301	6.5936
E5: Call centre	Workplace	dynamic	24	6	12	0.02	5.42782	2.71391	2.7953	5.12093	5.12093
E6: Lunch	Country Club	dynamic	12.5	0.5	2	0.6	12.9591	6.47954	6.9646	11.2797	8.73507
E7: Funeral	Funeral	dynamic	10	0.5	2	0.05	0.987604	0.493802	0.496888	0.975412	0.951626

## Sheet: Sheet4
codename	Setting	TurnoverType	k	tau	T	beta	evR	kintervention	betaintervention	tauintervention	makestatic
Funeral			10	2	2	0.05	0.951626	0.475813	0.487706	0.906346	0.951626
Birthday Party			9	3	3	0.4	6.28925	3.14463	4.0607	4.09177	6.28925
Commuter Train			15	1	4	0.05	2.92623	1.46312	1.48141	2.85488	2.71904
School			20	3	24	0.3	94.9489	47.4744	57.9795	66.7761	19.9851
Hiking			1	0.02	0.2	0.01	0.0019998	0.0009999	0.00099995	0.0019996	0.001998
Nightclub			25	0.2	2	0.6	28.2699	14.1349	14.5589	26.6715	17.4701
Socializing			1	1	10	0.4	3.2968	1.6484	1.81269	2.75336	0.981684
Choir			20	2.5	2.5	0.5	14.2699	7.13495	9.29477	9.17915	14.2699
